# Supplementary material for: Amyotrophic lateral sclerosis stratification: unveiling patterns with virome, inflammation, and metabolism molecules
Source: J Neurol. 2024 Apr 21;271(7):4310–25. doi: 10.1007/s00415-024-12348-7 (PMC11233352; doi:10.1007/s00415-024-12348-7)
Supplement: Supplementary file 1 — Supplementary file1 (XLSX 58 KB) [file 415_2024_12348_MOESM1_ESM.xlsx]

## Sheet: Supp Table 1
Supplementary Table 1. Participant clinical and demographic characteristics.
code	state	sex	age	site of onset	ALSFRS total score	PROGRESSION RATE (1ST AVAILABLE)	PROGRESSION TYPE (1 slow; 2intermediate; 3fast)	Survival Time (months)	Death or Tracheostomy (1=yes; 2=no)	Phenotype	Mutation (0=WT; 1=SOD1; 2=C9ORF72; 3=FUS; 4= TARDBP)
1	ALS	M	63	S	43	0.384615	1	43	1	classic	0
2	ALS	M	88	B	32	0.340426	1	47	1	classic	0
3	ALS	F	91	S	13	1.84211	3	19	1	classic	0
4	ALS	F	89	B	26	2.75	3	11	1	bulbar	0
5	ALS	M	55	S	46	0.117647	1	78	1	flail leg	0
6	ALS	M	93	B	42	0.25	1	26	1	bulbar	0
7	ALS	M	61	S	41	1.4	3	29	1	pyramidal	0
8	ALS	F	94	S	28	2.5	3	8	1	classic	0
9	ALS	M	83	S	47	0.25	1	21	1	flail leg	0
10	ALS	M	86	R	42	1.5	3	13	1	classic	0
11	ALS	M	75	S	44	1.33333	3	29	1	classic	0
12	ALS	M	84	S	39	1.125	3	119	1	flail arm	0
13	ALS	M	72	S	33	2.14286	3	35	1	pyramidal	0
14	ALS	F	66	S	41	0.388889	1	49	1	flail arm	0
15	ALS	F	91	B	35	2.16667	3	10	1	bulbar	0
16	ALS	M	71	S	39	0.818182	2	39	1	flail arm	0
17	ALS	M	58	S	43	0.166667	1	120	1	Flail leg	0
18	ALS	M	59	S	38	0.166667	1	80	1	flail leg	3
19	ALS	M	82	S	47	0.333333	1	16	1	classic	0
20	ALS	M	83	S	34	0.875	2	111	1	pyramidal	0
21	ALS	M	87	B	46	0.2	1	27	1	bulbar	0
22	ALS	F	70	S	40	1.33333	3	13	1	bulbar	2
23	ALS	F	83	S	40	0.111111	1	187	1	flail leg	0
24	ALS	M	45	S	41	0.611111	2	65	1	classic	0
25	ALS	M	62	B	41	0.134615	1	84	1	bulbar	0
26	ALS	M	53	S	40	0.533333	2	46	1	classic	0
27	ALS	M	86	S	37	1.375	3	36	1	flail arm	0
28	ALS	M	69	S	48	0.555556	2	38	1	pyramidal	0
29	ALS	M	68	S	38	1.22222	3	38	1	classic	0
30	ALS	M	76	S	39	0.375	1	145	0	classic	0
31	ALS	F	60	B	42	3	3	20	1	bulbar	0
32	ALS	M	62	S	43	1.66667	3	37	1	pyramidal	0
33	ALS	M	92	S	39	3	3	10	1	classic	0
34	ALS	F	66	B	47	0.333333	1	16	1	bulbar	2
35	ALS	F	76	S	34	2	3	22	1	classic	0
36	ALS	F	61	B	46	0.222222	1	11	1	bulbar	0
37	ALS	M	57	S	46	0.0909091	1	55	1	classic	0
38	ALS	M	75	B	40	1.14286	3	17	1	bulbar	0
39	ALS	M	66	S	45	0.75	2	27	1	classic	0
40	ALS	M	59	S	38	0.833333	2	23	1	classic
41	ALS	F	53	S	46	0.133333	1	29	0	classic	0
42	ALS	M	53	S	45	0.6	2	47	0	classic	0
43	ALS	F	54	S	42	0.461538	2	34	0	classic	0
44	ALS	M	44	B	44	0.5	2	39	0	classic	0
45	ALS	M	62	S	46	0.285714	1	41	0	classic	0
46	ALS	M	67	S	44	1	3	37	0	flail arm	0
47	ALS	M	62	S	44	0.235294	1	35	0	classic	0
48	ALS	M	69	S	41	0.466667	2	47	0	classic	0
49	ALS	M	63	S	45	0.272727	1	26	0	classic	0
50	ALS	M	67	B	41	1.75	3	26	0	classic
51	ALS	M	52	B	46	0.0833333	1	50	0	bulbar	0
52	ALS	M	51	S	45	1.5	3	23	0	classic	2
53	ALS	F	75	B	44	0.8	2	17	1	bulbar	0
54	ALS	M	46	S	44	0.333333	1	169	0	pyramidal	0
55	ALS	F	53	S	42	0.75	2	39	0	classic	0
56	ALS	F	80	B	36	1	3	23	1	bulbar	0
57	ALS	F	47	S	43	0.714286	2	33	0	classic	0
58	ALS	F	71	B	47	0.0714286	1	48	0	bulbar	0
59	ALS	F	64	B	40	2.66667	3	9	1	bulbar	2
60	ALS	M	68	S	46	0.08	1	109	0	flail leg	0
61	ALS	F	62	B	45	0.333333	1	36	0	bulbar	0
62	ALS	F	48	S	44	0.363636	1	40	0	classic	0
63	ALS	F	85	B	45	1.5	3	17	0	bulbar	0
64	ALS	M	57	S	43	0.208333	1	52	0	classic	0
65	ALS	M	58	S	42	2	3	13	0	classic	0
66	ALS	F	57	S	45	0.2	1	42	0	flail arm	0
67	ALS	M	41	S	48	0	1	58	0	flail leg	0
68	ALS	M	83	S	43	0.333333	1	166	0	classic	0
69	ALS	M	81	S	40	0.4	2	47	1	flail arm
70	ALS	M	46	S	45	0.6	2	29	0	flail leg	0
71	ALS	M	55	S	37	0.611111	2	84	0	flail leg	0
72	ALS	F	59	S	46	0.285714	1	31	0	classic	2
73	ALS	M	58	S	46	0.666667	2	17	0	bulbar
74	ALS	F	54	S	44	0.166667	1	50	0	classic	0
75	ALS	F	65	S	38	0.714286	2	26	0	classic	0
76	ALS	M	62	B	44	0.666667	2	14	0	classic
77	ALS	F	59	S	33	1.07143	3	37	0	classic
78	ALS	M	62	S	45	0.0612245	1	73	0	classic	0
79	ALS	M	55	S	38	2	3	20	0	classic	2
80	ALS	F	64	B	43	1	3	30	0	bulbar	0
81	ALS	M	44	S	44	0.740741	2	48	0	classic	0
82	ALS	M	63	R	42	1	3	23	0	respiratory	0
83	ALS	M	53	S	40	0.8	2	34	0	classic	0
84	ALS	M	63	S	45	0.25	1	36	0	flail arm	0
85	ALS	M	66	S	43	0.384615	1	97	0	pyramidal	0
86	ALS	M	69	B	46	0.222222	1	29	0	respiratory	0
87	ALS	M	69	S	46	0.04	1	183	0	flail leg	0
88	ALS	F	58	S	43	0.263158	1	103	0	flail arm	0
89	ALS	M	37	S	30	3.6	3	9	0	classic	0
90	ALS	M	73	S	38	0.588235	2	37	1	classic	0
91	ALS	F	85	B	42	0.333333	1	42	1	bulbar	0
92	ALS	M	47	S	41	0.583333	2	60	1	classic	0
93	ALS	F	78	S	17	1.34783	3	23	1	classic	0
94	ALS	M	84	B	37	1.1	3	17	1	bulbar	0
95	ALS	F	73	B	39	0.5625	2	37	1	bulbar	0
96	ALS	M	69	B	46	0.333333	1	42	1	bulbar	0
97	ALS	F	80	S	36	0.666667	2	36	1	classic	0
98	ALS	M	71	B	47	0.125	1	35	1	bulbar	0
99	ALS	F	65	R	44	0.4	2	115	0	respiratory	0
100	ALS	F	84	B	44	0.166667	1	37	1	bulbar	0
c1104	healthy	M	72	na	na	na	na	na	na	na	na
c1108	healthy	F	72	na	na	na	na	na	na	na	na
c1126	healthy	F	80	na	na	na	na	na	na	na	na
c1133	healthy	F	68	na	na	na	na	na	na	na	na
c1136	healthy	F	67	na	na	na	na	na	na	na	na
c1152	healthy	F	81	na	na	na	na	na	na	na	na
C1154	healthy	F	69	na	na	na	na	na	na	na	na
C1161	healthy	M	71	na	na	na	na	na	na	na	na
c1172	healthy	M	65	na	na	na	na	na	na	na	na
c1173	healthy	F	79	na	na	na	na	na	na	na	na
C1181	healthy	F	80	na	na	na	na	na	na	na	na
C1187	healthy	M	78	na	na	na	na	na	na	na	na
C1189	healthy	F	67	na	na	na	na	na	na	na	na
C1195	healthy	F	77	na	na	na	na	na	na	na	na
C1199	healthy	F	79	na	na	na	na	na	na	na	na
C1200	healthy	M	58	na	na	na	na	na	na	na	na
C1201	healthy	F	59	na	na	na	na	na	na	na	na
C1202	healthy	M	55	na	na	na	na	na	na	na	na
C1203	healthy	F	77	na	na	na	na	na	na	na	na
c2101	healthy	M	75	na	na	na	na	na	na	na	na
c2105	healthy	M	63	na	na	na	na	na	na	na	na
c2125	healthy	M	51	na	na	na	na	na	na	na	na
c2128	healthy	M	80	na	na	na	na	na	na	na	na
c2130	healthy	M	77	na	na	na	na	na	na	na	na
c2132	healthy	M	73	na	na	na	na	na	na	na	na
c2134	healthy	M	68	na	na	na	na	na	na	na	na
c2135	healthy	M	67	na	na	na	na	na	na	na	na
c2137	healthy	M	67	na	na	na	na	na	na	na	na
C2155	healthy	M	79	na	na	na	na	na	na	na	na
c2166	healthy	M	66	na	na	na	na	na	na	na	na
C2179	healthy	M	67	na	na	na	na	na	na	na	na
C2193	healthy	M	80	na	na	na	na	na	na	na	na
C2196	healthy	M	62	na	na	na	na	na	na	na	na
C2197	healthy	M	57	na	na	na	na	na	na	na	na

## Sheet: Supp Table 2
Supplementary Table 2. Citokines expression (median (IQR) among patients and controls. *P-value adj =0.0035
Analyte, pg/ml (median, quartiles)	Disease onset			p-value
	Bulbar (n=28)	Spinal (n=69)	Respiratory (n=3)	Kruskal-Wallis
G-CSF	8.34 (6.28-12.66)	4.74 (1.72-13.95)	16.75 (9.24-31.52)	0.130
IFNγ	1.60 (0.62-7.18)	0.62 (0.62-1.63)	15.63 (8.62-17.48)	0.033
IL-10	1.83 (0.58-3.97)	1.26 (1.26-2.67)	4.87 (2.74-4.96)	0.621
IL-15	1.63 (0.54-2.15)	0.69 (0.69-2.06)	1.63 (1.09-1.63)	0.925
IL-17A	1.69 (0.53-6.67)	1.69 (1.69-4.39)	1.92 (1.81-3.37)	0.529
IL-1β	0.36 (0.36-1.56)	0.36 (0.36-1.56)	1.56 (0.96-1.56)	0.286
IL-2	0.48 (0.48-1.57)	0.48 (0.48-1.38)	1.57 (1.44-1.57)	0.069
IL-4	3.30 (2.51-3.30)	2.51 (2.51-3.30)	3.30 (2.91-3.30)	0.264
IL-6	1.65 (0.40-4.96)	0.40 (0.40-3.13)	1.65 (1.03-1.65)	0.546
IL-8	10.85 (6.81-22.96)	10.85 (10.85-17.65)	5.74 (4.75-7.16)	0.327
MCP-1	352.37 (230.87-440.50)	332.68 (332.68-444.19)	400.40 (200.38-462.76)	0.934
MIP-1α	3.76 (1.60-5.32)	3.57 (3.57-7.17)	1.60 (1.04-2.63)	0.306
TNFα	11.30 (3.66-14.68)	8.54 (8.54-15.10)	4.03 (2.21-11.57)	0.696
VEGF-A	22.04 (4.12-77.53)	45.44 (45.44-105.27)	33.88 (19.00-40.86)	0.187
	Progression Rate
	Slow (n=42)	Fast (n=31)	Medium (n=27)	Kruskal-Wallis
G-CSF	8.91 (1.95-13.08)	4.74 (1.72-12.44)	7.79 (2.03-20.71)	0.356
IFNγ	1.60 (0.62-2.66)	0.62 (0.62-1.63)	1.60 (0.62-13.12)	0.802
IL-10	1.60 (0.61-2.93)	1.19 (0.58-3.29)	1.47 (0.63-3,52)	0.627
IL-15	0.69 (0.54-1.67)	1.63 (0.54-2.91)	0.94 (0.54-1.93)	0.704
IL-17A	1.69 (0.53-4.83)	1.34 (0.53-2.08)	1.69 (0.53-7.30)	0.292
IL-1β	0.36 (0.36-1.56)	0.36 (0.36-1.56)	0.36 (0.36-1.56)	0.334
IL-2	0.48 (0.48-1.53)	0.48 (0.48-1.57)	0.48 (0.48-1.57)	0.818
IL-4	2.51 (2.51-3.30)	2.51 (2.51-3.30)	2.51 (2.51-14.73)	0.460
IL-6	0.60 (0.40-2.13)	0.40 (0.40-2.28)	1.65 (0.40-9.18)	0.866
IL-8	11.08 (5.67-18.90)	10.85 (6.50-21.72)	8.92 (5.81-15.86)	0.796
MCP-1	333.83 (209.77-438.52)	350.61 (101.51-447.49)	322.68 (251.52-451.72)	0.840
MIP-1α	3.31 (1.78-5.30)	3.65 (1.60-7.44)	3.65 (1.60-7.27)	0.923
TNFα	8.54 (3.34-19.21)	9.64 (3.66-19.10)	8.14 (2.54-11.30)	0.434
VEGF-A	47.61 (4.12-108.11)	22.37 (4.12-71.26)	51.84 (4.12-107.83)	0.429
	Phenotype
	Classic (n=46)	Bulbar (n=25)	Flail (n=18)	Respiratory (n=3)	Pyramidal (n=7)	Kruskal-Wallis
G-CSF	3.76 (0.90-17.56)	9.70 (0.90-18.01)	8.70 (0.90-17.21)	24.63 (17.61-)	7.41 (0.90-13.14)	0.136149
IFNγ	1.58 (0.40-6.60)	0.40 (0.40-4.54)	1.59 (0.40-3.20)	0.40 (0.40-)	0.84 (0.40-1.80)	0.242588
IL-10	2.44 (1.80-8.80)	3.30 (3.30-3.47)	2.31 (0.94-2.95)	1.08 (0.55-)	2.50 (2.58-4.78)	0.191344
IL-15	1.24 (0.60-2.27)	1.09 (1.09-0.49)	1.24 (0.60-2.37)	0.60 (0.60-)	0.97 (0.60-2.00)	0.383981
IL-17A	2.53 (1.16-7.76)	1.50 (1.50-5.29)	3.08 (2.04-8.50)	0.35 (0.35-)	2.12 (2.35-10.82)	0.0507616
IL-1β	1.62 (1.28-0.01)	1.58 (1.58-5.08)	1.48 (0.40-1.94)	0.40 (0.40-)	2.00 (2.72-2.23)	0.0869494
IL-2	1.68 (1.46-8.86)	1.62 (1.62-6.11)	1.64 (1.13-1.80)	0.50 (0.50-)	2.00 (2.62-2.46)	0.035
IL-4	2.25 (2.25-2.25)	2.25 (2.25-2.29)	2.25 (2.25-2.25)	2.25 (2.25-)	2.25 (2.25-2.25)	0.130227
IL-6	2.61 (1.88-6.65)	2.41 (2.41-4.34)	2.44 (1.94-4.85)	0.45 (0.45-)	3.90 (3.49-4.16)	0.127277
IL-8	10.39 (6.92-7.76)	13.38 (13.38-3.41)	9.19 (5.75-14.98)	5.81 (0.20-)	8.88 (8.25-15.77)	0.30151
MCP-1	334.49 (207.54-5.58)	399.50 (399.50-5.34)	272.96 (206.33-428.63)	279.43 (139.77-)	420.73 (420.72-433.17)	0.478661
MIP-1α	2.93 (1.45-0.00)	4.08 (4.08-0.16)	2.63 (1.45-6.33)	1.45 (1.45-)	2.18 (2.45-6.06)	0.410339
TNFα	9.73 (5.93-5.54)	12.35 (12.35-3.62)	10.33 (5.19-18.58)	4.22 (2.55-)	7.83 (7.71-14.67)	0.751001
VEGF-A	30.86 (13.15-6.62)	47.48 (47.48-4.96)	34.18 (13.15-103.74)	54.24 (13.15-)	38.62 (38.15-93.85)	0.99663
	Genotype
	Wilde Type (n=87)	C9ORF72 (n=6)	FUS (n=1)	Kruskal-Wallis
G-CSF	7.75 (0.90-18.41)	8.73 (3.72-17.69)	10.65	0.970018
IFNγ	0.84 (0.40-4.75)	1.39 (0.38-9.19)	2.22	0.894803
IL-10	2.59 (2.58-5.94)	3.54 (2.12-13.87)	2.33	0.487514
IL-15	1.13 (1.60-6.33)	1.21 (0.83-7.24)	2.33	0.605351
IL-17A	2.39 (2.68-6.80)	2.30 (1.27-8.61)	2.94	0.958724
IL-1β	1.58 (1.68-6.97)	1.98 (1.51-4.60)	1.42	0.211395
IL-2	1.65 (1.25-2.00)	1.65 (1.24-2.29)	1.9	0.73272
IL-4	2.25 (2.25-2.25)	9.29 (2.25-374.07)	2.25	0.006
IL-6	2.38 (2.83-8.36)	3.72 (2.27-35.91)	3.4	0.42836
IL-8	10.49 (10.05-0.85)	13.40 (6.96-52.08)	7.93	0.691255
MCP-1	353.27 (353.43-4.20)	291.83 (199.84-380.13)	491.09	0.470279
MIP-1α	2.83 (2.45-4.36)	2.59 (1.73-21.57)	3.2	0.908374
TNFα	10.10 (10.96-9.00)	10.11 (6.68-17.46)	17.94	0.645727
VEGF-A	31.73 (31.15-1.54)	113.68 (16.55-224.74)	82.55	0.327695

## Sheet: Supp Table 3
Supplementary Table 3. Free fatty acids expression (median (IQR) in patients and controls. *p-value adj<0.0022
Analyte, µmol/l (median, quartiles)	Disease onset			p-value
	Bulbar (n=28)	Spinal (n=69)	Respiratory (n=3)	Kruskal-Wallis
FFA	951.36 (951.36-1400.76)	924.42 (924.42-1249.83)	1197.54 (1065.90-1246.24)	0.683
SCFA	103.29 (103.29-415.61)	110.33 (110.33-350.04)	399.91 (244.19-460.04)	0.641
MCFA	17.18 (17.18-26.08)	21.98 (21.98-27.29)	16.21 (15.34-18.92)	0.545
LCFA	801.70 (801.70-1047.09)	673.31 (673.31-897.34)	776.00 (767.29-803.66)	0.805
Acetic acid	71.85 (71.85-358.13)	71.85 (71.85-322.59)	375.67 (223.76-433.75)	0.381
Propionic acid	4.37 (4.37-6.25)	4.37 (4.37-6.29)	7.30 (5.84-7.71)	0.372
Butyric acid	5.63 (5.63-17.64)	11.02 (11.02-17.33)	3.75 (3.53-6.31)	0.800
isoButyric acid	2.00 (2.00-8.36)	2.00 (2.00-2.25)	3.34 (2.67-4.74)	0.178
isoValeric acid	2.19 (2.19-7.38)	1.65 (1.65-2.73)	3.30 (3.02-4.64)	0.038
2-MethylButyric acid	1.88 (1.88-3.68)	1.88 (1.88-1.88)	1.88 (1.80-2.82)	0.502
Valeric acid	0.34 (0.34-0.52)	0.34 (0.34-0.59)	0.21 (0.19-0.50)	0.984
Hexanoic acid	0.43 (0.43-0.77)	0.43 (0.43-0.43)	0.43 (0.41-0.56)	0.181
Heptanoic acid	0.30 (0.30-0.45)	0.30 (0.30-0.46)	0.45 (0.30-0.45)	0.979
Nonanoic acid	0.28 (0.28-0.84)	0.56 (0.56-0.83)	0.28 (0.28-0.54)	0.410
2-EthylHexanoic acid	2.58 (2.58-8.89)	3.44 (3.44-11.32)	1.72 (1.53-3.19)	0.258
Octanoic acid	1.43 (1.43-1.43)	1.43 (1.43-1.43)	1.43 (1.20-1.69)	0.684
Decanoic acid	1.18 (1.18-2.21)	1.18 (1.18-1.75)	0.88 (0.88-1.03)	0.241
Benzoic acid	8.02 (8.02-12.03)	8.02 (8.02-12.03)	12.03 (10.03-12.03)	0.454
Dodecanoic acid	1.17 (1.17-3.10)	1.40 (1.40-2.56)	1.17 (0.72-1.29)	0.410
Tetradecanoid acid	8.24 (8.24-14.36)	8.29 (8.29-12.70)	5.16 (3.87-5.18)	0.083
Hexadecanoic acid	573.48 (573.48-783.31)	518.44 (518.44-706.75)	475.04 (463.07-616.88)	0.921
Octadecanoic acid	62.60 (62.60-253.98)	67.02 (67.02-213.58)	295.81 (181.60-300.35)	0.228
	Progression Rate
	Slow (n=42)	Fast (n=31)	Medium (n=27)	Kruskal-Wallis
FFA	920.17 (920.17-1283.67)	940.31 (940.31-1227.15)	1093.53 (1093.53-1294.93)	0.645
SCFA	107.18 (107.18-370.17)	98.45 (98.45-264.06)	166.54 (166.54-381.53)	0.221
MCFA	21.21 (21.21-27.10)	17.31 (17.31-23.23)	25.41 (25.41-29.83)	0.031
LCFA	688.27 (688.27-872.08)	769.90 (769.90-1026.81)	731.11 (731.11-869.65)	0.914
Acetic acid	71.85 (71.85-343.21)	71.85 (71.85-180.78)	122.89 (71.85-358.17)	0.181
Propionic acid	4.37 (4.37-6.66)	4.37 (4.37-5.14)	4.37 (4.37-6.76)	0.417
Butyric acid	6.77 (6.77-18.04)	3.30 (3.30-14.02)	14.70 (14.70-17.27)	0.184
isoButyric acid	2.00 (2.00-6.24)	2.00 (2.00-8.64)	2.00 (2.00-2.00)	0.276
isoValeric acid	1.65 (1.65-3.30)	2.73 (2.73-7.25)	1.65 (1.65-2.73)	0.057
2-MethylButyric acid	1.88 (1.88-3.43)	1.71 (1.71-3.43)	1.88 (1.88-1.88)	0.781
Valeric acid	0.34 (0.34-0.59)	0.21 (0.21-0.52)	0.39 (0.39-0.59)	0.106
Hexanoic acid	0.43 (0.43-0.75)	0.43 (0.43-0.43)	0.43 (0.43-0.43)	0.273
Heptanoic acid	0.30 (0.30-0.52)	0.15 (0.15-0.30)	0.45 (0.45-0.51)	0.053
Nonanoic acid	0.47 (0.47-0.83)	0.80 (0.80-0.87)	0.28 (0.28-0.80)	0.456
2-EthylHexanoic acid	3.44 (3.44-11.55)	1.72 (1.72-8.19)	8.15 (8.15-12.29)	0.452
Octanoic acid	1.43 (1.43-1.94)	1.43 (1.43-1.43)	1.43 (1.43-1.94)	0.517
Decanoic acid	1.18 (1.18-1.75)	1.18 (1.18-1.18)	1.18 (1.18-1.75)	0.462
Benzoic acid	8.02 (8.02-12.03)	8.02 (8.02-12.03)	12.03 (12.03-12.03)	0.194
Dodecanoic acid	1.31 (1.31-2.74)	1.17 (1.17-2.93)	1.45 (1.45-2.80)	0.595
Tetradecanoid acid	8.18 (8.18-13.53)	8.22 (8.22-12.72)	8.42 (8.42-12.25)	0.658
Hexadecanoic acid	545.58 (545.58-749.85)	567.11 (567.11-904.40)	518.44 (518.44-591.29)	0.971
Octadecanoic acid	66.85 (66.85-238.23)	60.00 (60.00-116.55)	142.75 (142.75-265.60)	0.147
	Phenotype
	Classic (n=46)	Bulbar (n=25)	Flail (n=18)	Respiratory (n=3)	Pyramidal (n=7)	Kruskal-Wallis
FFA	958.12 (681.60-4.42)	953.27 (953.27-2.23)	948.12 (660.27-1262.93)	1294.93 (1197.54-)	746.96 (746.13-1489.54)	0.439622
SCFA	108.73 (94.97-6.66)	104.02 (104.02-0.94)	147.19 (82.96-355.88)	467.13 (399.91-)	83.80 (83.96-139.69)	0.0644079
MCFA	21.80 (15.21-8.82)	17.04 (17.04-0.58)	22.90 (10.62-29.05)	21.63 (16.21-)	14.56 (14.49-30.66)	0.592517
LCFA	725.13 (526.19-5.50)	734.77 (734.77-7.52)	670.12 (508.23-883.49)	776.00 (758.57-)	649.80 (649.26-1216.10)	0.880625
Acetic acid	71.85 (71.85-3.37)	71.85 (71.85-8.17)	114.12 (71.85-331.92)	432.83 (375.67-)	71.85 (71.85-120.78)	0.0859634
Propionic acid	4.37 (4.37-3.36)	4.37 (4.37-3.34)	4.37 (2.19-6.93)	8.11 (7.30-)	2.19 (2.19-6.35)	0.032
Butyric acid	12.73 (3.30-9.97)	3.98 (3.98-9.65)	10.74 (3.30-17.59)	8.86 (3.75-)	3.30 (3.30-3.30)	0.202022
isoButyric acid	2.00 (1.67-3.34)	2.00 (2.00-0.00)	2.00 (1.67-2.00)	2.00 (2.00-)	2.00 (2.67-3.34)	0.509592
isoValeric acid	1.65 (1.65-3.30)	2.73 (2.73-7.51)	1.65 (1.58-2.73)	2.73 (1.36-)	1.65 (1.65-3.30)	0.238696
2-MethylButyric acid	1.88 (1.71-8.88)	1.88 (1.88-8.35)	1.88 (1.71-1.88)	1.88 (1.88-)	1.71 (1.71-1.88)	0.291556
Valeric acid	0.34 (0.20-5.59)	0.34 (0.34-3.51)	0.49 (0.17-0.59)	0.78 (0.21-)	0.17 (0.17-0.17)	0.0973078
Hexanoic acid	0.43 (0.38-5.50)	0.43 (0.43-4.59)	0.43 (0.38-0.43)	0.69 (0.38-)	0.43 (0.43-0.43)	0.608197
Heptanoic acid	0.30 (0.15-4.46)	0.30 (0.30-3.45)	0.30 (0.15-0.85)	0.45 (0.45-)	0.15 (0.15-0.15)	0.198459
Nonanoic acid	0.33 (0.19-8.84)	0.28 (0.28-2.84)	0.42 (0.28-0.81)	0.28 (0.28-)	0.81 (0.80-0.93)	0.316218
2-EthylHexanoic acid	6.28 (1.72-3.31)	1.72 (1.72-7.89)	4.72 (1.72-12.69)	4.65 (1.33-)	1.72 (1.72-5.63)	0.349365
Octanoic acid	1.43 (1.43-4.43)	1.43 (1.43-4.43)	1.43 (1.43-1.94)	1.94 (0.97-)	1.43 (1.43-1.43)	0.299751
Decanoic acid	1.18 (1.11-7.75)	1.18 (1.18-1.06)	1.18 (1.11-1.75)	0.88 (0.88-)	1.18 (1.18-2.36)	0.0917069
Benzoic acid	8.02 (4.01-0.03)	8.02 (8.02-0.03)	8.02 (4.01-12.03)	12.03 (12.03-)	6.48 (6.01-8.02)	0.260014
Dodecanoic acid	1.43 (1.17-7.70)	1.17 (1.17-1.64)	1.39 (1.17-3.19)	1.40 (0.26-)	1.61 (1.17-3.35)	0.810047
Tetradecanoid acid	8.36 (5.20-3.37)	5.20 (5.20-2.83)	8.79 (5.20-15.76)	5.16 (2.58-)	8.07 (8.60-13.25)	0.774233
Hexadecanoic acid	528.79 (429.36-5.54)	571.02 (571.02-0.43)	517.62 (386.61-713.42)	475.04 (451.09-)	591.29 (591.86-827.03)	0.996998
Octadecanoic acid	66.83 (49.70-7.78)	69.84 (69.84-8.04)	91.77 (50.73-227.22)	304.89 (295.81-)	50.44 (50.80-115.47)	0.0710462
	Genotype
	Wilde Type (n=87)	C9ORF72 (n=6)	FUS (n=1)	Kruskal-Wallis
FFA	949.45 (949.41-4.93)	664.22 (427.53-1093.97)	395.86	0.097716
SCFA	106.59 (106.78-7.11)	99.38 (89.97-350.83)	82.96	0.300503
MCFA	20.33 (20.56-5.61)	22.11 (10.39-28.91)	10.62	0.445182
LCFA	734.77 (734.86-8.02)	557.15 (303.75-707.65)	302.28	0.103947
Acetic acid	71.85 (71.85-8.00)	71.85 (71.85-319.25)	71.85	0.713514
Propionic acid	4.37 (4.37-3.62)	4.37 (3.83-5.82)	2.19	0.278062
Butyric acid	3.98 (3.30-3.93)	14.30 (3.30-19.72)	3.3	0.446218
isoButyric acid	2.00 (2.67-6.14)	1.84 (1.67-2.86)	1.67	0.42773
isoValeric acid	1.65 (1.65-6.30)	1.65 (1.58-2.87)	1.65	0.612343
2-MethylButyric acid	1.88 (1.71-7.43)	1.80 (1.71-2.27)	1.71	0.564127
Valeric acid	0.34 (0.17-1.59)	0.42 (0.17-0.56)	0.17	0.500633
Hexanoic acid	0.43 (0.43-4.69)	0.43 (0.38-0.43)	0.43	0.420935
Heptanoic acid	0.30 (0.15-1.45)	0.30 (0.15-0.71)	0.15	0.580566
Nonanoic acid	0.56 (0.28-2.82)	0.28 (0.19-0.82)	0.96	0.235806
2-EthylHexanoic acid	1.72 (1.72-7.10)	7.82 (1.72-10.74)	1.72	0.549143
Octanoic acid	1.43 (1.43-4.43)	1.43 (1.32-2.17)	1.43	0.902126
Decanoic acid	1.18 (1.18-1.75)	1.47 (1.18-1.90)	1.18	0.438191
Benzoic acid	8.02 (8.01-0.03)	6.02 (4.01-12.03)	4.01	0.398046
Dodecanoic acid	1.17 (1.17-1.45)	1.17 (1.03-2.70)	1.17	0.742817
Tetradecanoid acid	8.27 (8.20-2.68)	5.20 (4.52-10.09)	5.2	0.299909
Hexadecanoic acid	557.27 (557.92-9.78)	432.57 (276.40-570.84)	245.86	0.0977143
Octadecanoic acid	67.25 (67.09-0.12)	50.26 (22.80-220.53)	51.22	0.453891

## Sheet: Supp Table 4
Supplementary Table 4. Wilcoxon rank sum test (at Bonferroni corrected significance level α = 0.05/6=0.0083) to compare differential expression of biological features in healthy subjects and ALS patients for features used in the clustering analysis and for which precise one-sided hypothesis could be formulated. The null hypothesis is that there is no difference in the expression of these features…

## Sheet: Supp Table 5
Supplementary Table 5. FETR-ALS Working Group
Personel	Affiliation
Jessica Mandrioli, Nicola Fini, Elisabetta Zucchi, Annalisa Gessani, Antonio Fasano, Ilaria Martinelli	Neurology Unit, S. Agostino Estense Hospital, Department of Neuroscience, Azienda Ospedaliero Universitaria di Modena, Modena, Italy; Department of Biomedical, Metabolic and Neural Sciences, University of Modena and Reggio Emilia, Modena, Italy
Amedeo Amedei, Elena Niccolai, Giulia Nannini	Laboratory of Immunology, Department of Experimental and Clinical Medicine, University of Florence, Florence, Italy
Giovanni Cammarota, Antonio Gasbarrini	Scienze gastroenterologiche, endocrino-metaboliche e nefro-urologiche, Fondazione Policlinico Universitario A. Gemelli IRCCS, Università Cattolica del Sacro Cuore, Rome, Italy; Istituto di Medicina Interna e Geriatria, Università Cattolica del Sacro Cuore, Rome, Italy:
Luca Masucci, Teresa Spanu, Gianluca Quaranta, Maurizio Sanguinetti	Instituto di Microbiologia, Università Cattolica del Sacro Cuore, Rome, Italy Dipartimento di Scienze di Laboratorio ed Infettivologiche, Fondazione Policlinico Universitario A. Gemelli IRCCS, Rome, Italy
Roberto D'Amico, Roberto Vicini	Statistics Unit, Department of Medical and Surgical Sciences for Children & Adults, University of Modena and Reggio Emilia, Modena, Italy:
Mario Sabatelli, Amelia Conte	Neuromuscular Omnicenter (NEMO), Fondazione Serena Onlus—Fondazione Policlinico A. Gemelli, Rome, Italy, & Institute of Neurology, Catholic University of the Sacred Heart, Fondazione Policlinico A. Gemelli, Rome, Italy
Vincenzo di Lazzaro	Institute of Neurology, Policlinico Campus Bio-Medico, Rome, Italy
Sabrina Mata, Sandro Sorbi	Department of Neurological and Psychiatric sciences (NEUROFARBA), University of Florence, Florence, Italy, & Careggi University Hospital, Neurology unit, Florence, Italy
Margherita Capasso, Marco Onofrj	Neurology Clinic, “S Annunziata” Hospital, Chieti, Italy, & Department of Neuroscience and Imaging, University “G. d'Annunzio” of Chieti-Pescara, Chieti, Italy
Teresa Anna Cantisani, Paola Brunori	Perugia Hospital, Neurophysiopathology Unit, Azienda Ospedaliera di Perugia, S. Andrea delle Fratte, 06156 Perugia, Italy
